# Supplementary material for: Quantitative Trait Loci Mapping and Comparative Transcriptome Analysis of Fruit Weight (FW) in Watermelon (Citrullus lanatus L.)
Source: Genes (Basel). 2024 Jul 17;15(7):933. doi: 10.3390/genes15070933 (PMC11276344; doi:10.3390/genes15070933)
Supplement: Supplementary file 1 [file genes-15-00933-s001.zip]

Archive with 1 entries (1 files):
- genes-3089318-supplementary.xlsx
