# Supplementary material for: Quantitative Trait Loci Mapping and Comparative Transcriptome Analysis of Fruit Weight (FW) in Watermelon (Citrullus lanatus L.)
Source: Genes (Basel). 2024 Jul 17;15(7):933. doi: 10.3390/genes15070933 (PMC11276344; doi:10.3390/genes15070933)
Supplement: Supplementary file 1 [file genes-15-00933-s001.zip › genes-3089318-supplementary.xlsx]

## Sheet: Supplementary Table 1
Supplementary Table 1. Results of the resequencing of 100 RILs
SampleID	Clean_Reads	Clean_Base	Q20(%)	Q30(%)	GC(%)	Ave_depth	Cov_ratio_1X(%)	Cov_ratio_5X(%)	Cov_ratio_10X(%)	Total_reads	Mapped(%)	Properly_mapped(%)
R1	6545083	1951159210	99.08	94.26	35.67	4	92.68	33.83	2.16	13090166	99.47	85.87
R10	6451551	1922372080	99.02	94.02	35.69	3	91.2	28.5	1.55	12903102	99.35	83.6
R100	6763232	2013531250	98.92	93.56	34.17	4	93.37	41.64	4.36	13526464	99.1	89.02
R11	9133552	2722226864	99.05	94	35.48	5	95.86	56.68	8.28	18267104	99.47	85.23
R12	7525482	2242622152	99.02	93.88	35.12	4	94.68	45.56	4.35	15050964	99.49	85.84
R13	8314125	2478371464	99.06	94.33	35.51	5	94.99	50.27	6.3	16628250	99.39	86.9
R14	7137956	2126587678	99	93.98	35.51	4	93.72	41.51	3.79	14275912	99.47	87.48
R15	8545509	2544620606	99.01	94.02	35.61	5	94.91	49.18	5.87	17091018	99.48	85.08
R16	8341563	2486121080	99.2	95.01	35.87	5	94.77	48.89	5.99	16683126	99.52	87.08
R17	8291658	2470975010	99.26	95.22	35.38	5	95.5	53.99	7.59	16583316	99.56	88.77
R18	7925139	2358348768	99.08	94.39	35.35	5	95.04	52.01	7.24	15850278	99.56	89.67
R19	6883511	2048999144	98.98	93.89	35.8	4	93.05	37.84	3.07	13767022	99.45	87.6
R2	8816431	2628325230	99.18	94.84	35.55	5	95.37	53.84	7.48	17632862	98.77	85.78
R20	8645544	2572695666	98.88	93.44	35.82	5	94.97	53.13	8.16	17291088	99.48	88.35
R21	6928832	2066081426	98.1	89.91	34.19	4	94.57	44.37	4.15	13857664	99.22	88.17
R22	6837399	2039706098	98.46	91.36	34.27	4	94.22	41.7	3.51	13674798	98.99	87.34
R23	7895424	2350589100	98.22	90.36	34.2	5	94.96	48.61	5.93	15790848	99.31	86.69
R24	6794486	2027963238	98.25	90.23	34.76	3	92.37	30.16	1.54	13588972	98.93	80.13
R25	7985933	2382120420	98.2	90.39	34.65	4	94.52	42.77	3.59	15971866	99.14	81.96
R26	7320250	2184469246	98.3	90.47	34.76	4	94.13	40.21	3.04	14640500	97.82	83.18
R27	7708839	2299404986	98.23	90.49	34.22	5	94.85	47.61	5.22	15417678	97.66	85.02
R28	6496787	1938658060	98.25	90.3	34.29	4	93.28	35.61	2.34	12993574	99.52	84.96
R29	6675149	1992119664	98.44	91.18	34.46	4	93.06	34.84	2.23	13350298	99.34	83.79
R3	8242344	2455353964	99.02	94.01	35.43	4	94.21	42.56	3.76	16484688	99.36	82.17
R30	7697717	2295834134	98.24	90.59	34.88	4	94.19	40.21	3.03	15395434	98.98	81.78
R31	8939055	2658327440	98.74	92.93	34.18	5	93.88	49.48	8.45	17878110	99.59	87.88
R32	9421217	2809605142	98.79	93.28	34.43	5	95.54	57.37	10.71	18842434	99.56	87.49
R33	7849532	2341824388	98.41	91.33	34.49	4	94.48	42.29	3.55	15699064	99.4	81.78
R34	6754241	2015641708	98.37	90.71	34.38	4	92.54	32.49	1.96	13508482	99.42	81.77
R35	7750189	2313112558	98.75	93	35.03	4	93.41	39.73	3.4	15500378	99.46	84.32
R36	8265244	2466578424	98.44	91.39	34.64	4	94.3	43.71	4.09	16530488	99.38	81.93
R37	8276008	2469142656	98.56	91.9	34.5	5	95.53	53.61	7.17	16552016	99.52	87.13
R38	8183718	2441207848	98.22	90.39	34.57	5	95.43	53.29	6.95	16367436	99.5	86.44
R39	8307332	2479117996	98.55	91.79	34.57	5	95.23	51.23	6.36	16614664	99.53	85.44
R4	6681585	1992156250	99.1	94.29	35.48	4	93	34.77	2.21	13363170	99.44	85.24
R40	7651681	2283808076	98.49	91.58	34.62	4	94.22	42.73	3.8	15303362	99.45	84.15
R41	7307788	2180318962	98.13	90	34.9	4	93.04	35.14	2.28	14615576	99.37	81.89
R42	6822676	2035268026	98.2	90.3	34.83	4	93.41	35.73	2.31	13645352	99.43	84.85
R43	9627680	2873178586	98.75	93.05	34.66	5	95.6	57.92	10.56	19255360	99.51	86.8
R44	7202178	2150007468	98.46	91.38	35.16	4	94	39.85	2.9	14404356	99.47	84.78
R45	6266690	1870214702	98.39	90.96	35.03	3	91.89	28.49	1.37	12533380	99.44	83.64
R46	7068948	2109967108	98.91	93.35	34.93	4	93.99	39.77	2.93	14137896	99.35	85.19
R47	7522078	2244246774	98.4	91.13	34.62	4	94.56	45.4	4.53	15044156	99.51	86.46
R48	6695611	1998644184	98.51	91.59	34.59	4	93.24	35.37	2.22	13391222	99.47	84.31
R49	7834452	2337803030	98.5	91.77	34.76	4	94.5	42.86	3.54	15668904	99.43	82.9
R5	7181586	2141010798	99.13	94.5	35.66	4	93.71	40.22	3.39	14363172	99.48	86.49
R50	6417340	1913673054	97.82	88.82	34.95	3	92.23	30.05	1.52	12834680	99.34	83.2
R51	6738349	2004815988	99.01	93.83	33.61	4	92.55	38.25	4.03	13476698	99.58	84.63
R52	6363761	1895299196	98.77	92.69	34.33	3	91.17	30.63	2.07	12727522	99.53	83.88
R53	7382811	2198665778	99	93.8	34.47	4	92.94	39.08	3.76	14765622	99.55	84.68
R54	7636472	2275339932	98.9	93.58	34.47	4	93.75	44.33	5	15272944	99.51	85.8
R55	7003142	2087457384	99.14	94.63	34.53	4	92.58	37.1	3.17	14006284	99.62	85.14
R56	6754931	2013045346	99.22	95.04	34.58	4	91.96	34.17	2.59	13509862	99.57	85.05
R57	6355818	1894658260	98.9	93.55	34.99	4	91.3	31.19	2	12711636	99.56	85.55
R58	7764177	2296672654	99.35	95.61	35.35	4	92.3	43.01	5.76	15528354	99.42	89.72
R59	9445476	2799871992	99.51	96.66	34.03	5	94.43	56.49	13.15	18890952	99.7	89.85
R6	6897721	2056638212	99.18	94.74	36.5	4	91.47	31.66	2.32	13795442	99.23	84.49
R60	8369709	2492386186	99.27	95.07	34.35	5	94.86	50.82	7.12	16739418	99.33	84.4
R61	7357224	2193619402	99.3	95.05	34.51	4	94	45.4	5.28	14714448	99.64	87.35
R62	6361547	1895923162	99.34	95.4	34.83	4	92.57	36.87	3.12	12723094	99.13	87.96
R63	7472163	2227224484	99.27	95.02	34.81	4	93.55	42.57	4.41	14944326	99.08	85.27
R64	6798691	2027780010	99.38	95.7	34.76	4	92.76	37.66	3.28	13597382	99.59	86.16
R65	7330945	2185182206	99.18	94.69	34.76	4	93.79	44.75	5.18	14661890	99.41	87.85
R66	6953560	2069331516	99.39	95.72	34.67	4	92.84	39.29	3.88	13907120	99.48	86.33
R67	7533201	2242610192	99.38	95.72	34.1	5	94.15	48.28	7.11	15066402	99.69	88.77
R68	7697163	2292346870	99.07	94.2	34.43	4	93.55	44.26	5.4	15394326	99.51	86.63
R69	7323834	2181602934	99.2	94.73	34.53	4	92.92	38.88	3.67	14647668	99.59	83.92
R7	8629896	2570745556	99.12	94.51	35.5	5	94.88	49.54	5.92	17259792	99.38	84.95
R70	6209335	1849383120	99.36	95.58	34.76	4	90.97	31.1	2.3	12418670	99.61	85.93
R71	6467362	1928494110	99.39	95.79	34.83	4	92.93	39.33	3.74	12934724	99.71	88.67
R72	6197012	1845657214	99.39	95.79	34.72	4	92.28	37.59	3.54	12394024	99.7	90.33
R73	7496326	2232106192	99.34	95.45	34.13	5	94.41	47.32	5.79	14992652	99.58	86.42
R74	6717612	2000935972	99.3	95.31	34.54	4	93.47	43.53	4.95	13435224	99.72	90.82
R75	6156878	1829437330	99.45	96.16	33.99	4	91.76	35.84	3.45	12313756	99.73	88.42
R76	7788590	2319757504	99.3	95.28	34.4	5	94.73	50.38	7.03	15577180	99.61	88.08
R77	7552479	2248741628	98.93	93.46	34.53	5	94.53	49.8	6.88	15104958	99.58	89.42
R78	6623904	1973166750	99.32	95.31	34.18	4	92.56	37.71	3.57	13247808	99.59	86.89
R79	6735463	2006392060	99.29	95.33	34.63	4	93.07	40.88	4.32	13470926	99.7	88.68
R8	7278942	2168805264	99.06	93.96	35.65	4	94.01	42.12	3.76	14557884	99.13	87.1
R80	7143995	2130193096	99.23	94.88	34.25	4	94.25	46.04	5.45	14287990	99.67	88.71
R81	6753203	2010263416	99.33	95.46	34.62	4	93.32	43.39	5.05	13506406	99.68	89.83
R82	6908934	2057891052	98.81	92.67	35	4	93.13	40.25	3.71	13817868	99.63	86.76
R83	7018360	2087493964	99.2	94.8	34.12	4	92.99	41.21	4.6	14036720	99.68	87.09
R84	8032593	2392702174	99.22	94.82	34.09	5	94.96	53.6	8.91	16065186	99.52	88.26
R85	6292022	1875193304	99.38	95.7	34.35	4	92.66	37.89	3.47	12584044	99.73	89.07
R86	6278956	1870506952	99.28	95.11	34.21	4	91.86	34.01	2.73	12557912	99.54	85.86
R87	7269956	2166451012	99.39	95.88	34.48	4	93.52	43.73	5.11	14539912	99.05	87.82
R88	6144417	1833422100	99.36	95.6	34.6	4	91.6	32.5	2.37	12288834	99.63	86.53
R89	6503034	1938978014	99.3	95.1	34.79	4	92.68	38.03	3.42	13006068	99.64	87.99
R9	7553312	2251724230	98.99	93.78	35.81	4	93.56	38.66	2.96	15106624	99.26	83.78
R90	6058855	1806317512	99.37	95.67	34.65	4	91.43	32.68	2.52	12117710	99.64	87.11
R91	7170437	2134344976	99.26	95.33	34.04	4	92.38	38.53	4.14	14340874	99.52	86.64
R92	8667039	2582519542	99.07	94.35	34.19	5	94.99	53.46	8.9	17334078	99.34	87.29
R93	6052116	1803733028	99.03	94.04	34.2	4	91.74	32.48	2.3	12104232	99.54	86.81
R94	7896833	2351107746	99.21	95.12	34.42	4	93.87	46.43	6.04	15793666	99.62	87.8
R95	6708335	1998942318	99.19	94.85	34.47	4	92.29	35.7	2.9	13416670	99.61	86.78
R96	6181997	1843678880	99.01	93.92	34.47	4	91.55	31.33	2.08	12363994	99.58	86.2
R97	9523973	2835022914	98.6	92.23	34.37	6	95.88	60.75	12.32	19047946	99.43	86.3
R98	7009726	2090916618	99.18	94.82	34.69	4	92.37	35.65	2.84	14019452	99.55	84.25
R99	8719918	2593324342	99.27	95.37	33.85	5	95.09	55.64	10.82	17439836	99.7	88.08

## Sheet: Supplementary Table 2
Supplementary Table 2. Read statistics of the RNA-seq of 11 tissues between sh14-11 and N14.
Sample	Total Reads	Mapped Reads	Uniq Mapped Reads	Multiple Map Reads	Reads Map to '+'	Reads Map to '-'
NF0-1	46037336	44,985,339 (97.71%)	43,318,019 (94.09%)	1,667,320 (3.62%)	23,724,062 (51.53%)	23,740,138 (51.57%)
NF0-2	42836492	41,772,920 (97.52%)	40,214,301 (93.88%)	1,558,619 (3.64%)	22,021,800 (51.41%)	22,045,297 (51.46%)
NF0-3	47556946	46,320,029 (97.40%)	44,611,870 (93.81%)	1,708,159 (3.59%)	24,412,490 (51.33%)	24,436,296 (51.38%)
NF1-1	47136846	45,792,361 (97.15%)	44,129,164 (93.62%)	1,663,197 (3.53%)	24,133,620 (51.20%)	24,155,444 (51.25%)
NF1-2	48484594	47,282,950 (97.52%)	45,544,275 (93.94%)	1,738,675 (3.59%)	24,925,876 (51.41%)	24,948,214 (51.46%)
NF1-3	42416156	41,390,034 (97.58%)	39,896,674 (94.06%)	1,493,360 (3.52%)	21,796,789 (51.39%)	21,813,776 (51.43%)
NF2-1	42106090	40,624,633 (96.48%)	39,189,898 (93.07%)	1,434,735 (3.41%)	21,357,656 (50.72%)	21,381,306 (50.78%)
NF2-2	44243828	43,223,668 (97.69%)	41,669,997 (94.18%)	1,553,671 (3.51%)	22,744,384 (51.41%)	22,766,621 (51.46%)
NF2-3	45871616	44,786,106 (97.63%)	43,187,364 (94.15%)	1,598,742 (3.49%)	23,555,939 (51.35%)	23,579,245 (51.40%)
NP15-1	44428912	43,152,999 (97.13%)	41,721,185 (93.91%)	1,431,814 (3.22%)	22,572,687 (50.81%)	22,595,724 (50.86%)
NP15-2	42063538	40,697,751 (96.75%)	39,334,036 (93.51%)	1,363,715 (3.24%)	21,296,387 (50.63%)	21,316,946 (50.68%)
NP15-3	41995616	40,689,776 (96.89%)	39,326,350 (93.64%)	1,363,426 (3.25%)	21,298,261 (50.72%)	21,320,041 (50.77%)
NP23-1	42564322	41,441,098 (97.36%)	40,048,013 (94.09%)	1,393,085 (3.27%)	21,719,186 (51.03%)	21,746,092 (51.09%)
NP23-2	44678568	43,558,820 (97.49%)	42,078,263 (94.18%)	1,480,557 (3.31%)	22,852,454 (51.15%)	22,877,669 (51.21%)
NP23-3	41705066	40,735,315 (97.67%)	39,372,363 (94.41%)	1,362,952 (3.27%)	21,350,385 (51.19%)	21,373,096 (51.25%)
NP31-1	41559806	40,458,676 (97.35%)	39,091,329 (94.06%)	1,367,347 (3.29%)	21,193,239 (50.99%)	21,208,916 (51.03%)
NP31-2	41049212	39,990,624 (97.42%)	38,638,421 (94.13%)	1,352,203 (3.29%)	20,942,840 (51.02%)	20,960,272 (51.06%)
NP31-3	42066692	41,015,512 (97.50%)	39,636,790 (94.22%)	1,378,722 (3.28%)	21,484,696 (51.07%)	21,500,145 (51.11%)
NP7-1	41094756	39,918,711 (97.14%)	38,690,949 (94.15%)	1,227,762 (2.99%)	20,816,245 (50.65%)	20,837,777 (50.71%)
NP7-2	41620314	40,493,335 (97.29%)	39,249,123 (94.30%)	1,244,212 (2.99%)	21,103,657 (50.71%)	21,122,794 (50.75%)
NP7-3	41148440	39,949,720 (97.09%)	38,724,997 (94.11%)	1,224,723 (2.98%)	20,824,488 (50.61%)	20,847,253 (50.66%)
NR15-1	42888302	41,757,313 (97.36%)	40,285,662 (93.93%)	1,471,651 (3.43%)	21,909,864 (51.09%)	21,907,548 (51.08%)
NR15-2	42020060	40,909,897 (97.36%)	39,473,577 (93.94%)	1,436,320 (3.42%)	21,445,519 (51.04%)	21,451,936 (51.05%)
NR15-3	39490782	38,427,561 (97.31%)	37,075,661 (93.88%)	1,351,900 (3.42%)	20,142,239 (51.00%)	20,149,913 (51.02%)
NR23-1	39275802	38,277,796 (97.46%)	36,969,427 (94.13%)	1,308,369 (3.33%)	20,109,023 (51.20%)	20,119,474 (51.23%)
NR23-2	40438076	39,447,326 (97.55%)	38,116,444 (94.26%)	1,330,882 (3.29%)	20,716,664 (51.23%)	20,724,731 (51.25%)
NR23-3	40776252	39,681,523 (97.32%)	38,331,142 (94.00%)	1,350,381 (3.31%)	20,838,839 (51.11%)	20,849,594 (51.13%)
NR31-1	42201186	41,113,582 (97.42%)	39,746,269 (94.18%)	1,367,313 (3.24%)	21,578,098 (51.13%)	21,576,153 (51.13%)
NR31-2	39789398	38,749,093 (97.39%)	37,439,585 (94.09%)	1,309,508 (3.29%)	20,357,907 (51.16%)	20,356,801 (51.16%)
NR31-3	41016818	39,949,219 (97.40%)	38,616,028 (94.15%)	1,333,191 (3.25%)	20,969,733 (51.12%)	20,969,185 (51.12%)
NR7-1	41569854	40,402,431 (97.19%)	39,174,043 (94.24%)	1,228,388 (2.95%)	21,081,125 (50.71%)	21,090,502 (50.74%)
NR7-2	38829310	37,753,022 (97.23%)	36,599,703 (94.26%)	1,153,319 (2.97%)	19,695,032 (50.72%)	19,710,690 (50.76%)
NR7-3	45553184	44,241,097 (97.12%)	42,888,953 (94.15%)	1,352,144 (2.97%)	23,091,191 (50.69%)	23,106,445 (50.72%)
shF0-1	49362430	47,859,553 (96.96%)	46,029,337 (93.25%)	1,830,216 (3.71%)	25,289,319 (51.23%)	25,323,687 (51.30%)
shF0-2	48295416	46,765,281 (96.83%)	45,006,545 (93.19%)	1,758,736 (3.64%)	24,691,162 (51.13%)	24,724,630 (51.19%)
shF0-3	42479490	41,307,356 (97.24%)	39,361,518 (92.66%)	1,945,838 (4.58%)	22,140,980 (52.12%)	22,213,317 (52.29%)
shF1-1	40830670	39,778,179 (97.42%)	38,177,434 (93.50%)	1,600,745 (3.92%)	21,191,847 (51.90%)	21,217,140 (51.96%)
shF1-2	50493718	49,407,064 (97.85%)	47,370,353 (93.81%)	2,036,711 (4.03%)	26,362,319 (52.21%)	26,396,845 (52.28%)
shF1-3	38751734	37,810,059 (97.57%)	36,285,677 (93.64%)	1,524,382 (3.93%)	20,145,328 (51.99%)	20,169,371 (52.05%)
shF2-1	45247446	44,256,857 (97.81%)	42,607,248 (94.16%)	1,649,609 (3.65%)	23,348,074 (51.60%)	23,373,535 (51.66%)
shF2-2	38792626	37,850,333 (97.57%)	36,448,517 (93.96%)	1,401,816 (3.61%)	19,966,092 (51.47%)	19,989,463 (51.53%)
shF2-3	38431168	37,465,637 (97.49%)	36,096,486 (93.93%)	1,369,151 (3.56%)	19,745,541 (51.38%)	19,766,124 (51.43%)
shP15-1	49913260	48,608,675 (97.39%)	47,026,478 (94.22%)	1,582,197 (3.17%)	25,400,335 (50.89%)	25,451,476 (50.99%)
shP15-2	41954930	40,873,622 (97.42%)	39,561,925 (94.30%)	1,311,697 (3.13%)	21,335,125 (50.85%)	21,378,115 (50.95%)
shP15-3	39649256	38,610,320 (97.38%)	37,383,185 (94.28%)	1,227,135 (3.09%)	20,149,446 (50.82%)	20,185,684 (50.91%)
shP23-1	57208552	55,831,401 (97.59%)	53,915,248 (94.24%)	1,916,153 (3.35%)	29,248,064 (51.13%)	29,283,994 (51.19%)
shP23-2	42467542	41,499,536 (97.72%)	40,129,537 (94.49%)	1,369,999 (3.23%)	21,709,016 (51.12%)	21,730,208 (51.17%)
shP23-3	38694738	37,759,177 (97.58%)	36,482,859 (94.28%)	1,276,318 (3.30%)	19,757,134 (51.06%)	19,778,278 (51.11%)
shP31-1	38532650	37,629,022 (97.65%)	36,363,550 (94.37%)	1,265,472 (3.28%)	19,703,168 (51.13%)	19,722,256 (51.18%)
shP31-2	40323368	39,325,585 (97.53%)	38,014,191 (94.27%)	1,311,394 (3.25%)	20,581,288 (51.04%)	20,602,061 (51.09%)
shP31-3	43610528	42,547,115 (97.56%)	41,090,705 (94.22%)	1,456,410 (3.34%)	22,293,599 (51.12%)	22,315,482 (51.17%)
shP7-1	41261284	40,363,150 (97.82%)	39,114,853 (94.80%)	1,248,297 (3.03%)	21,039,054 (50.99%)	21,064,736 (51.05%)
shP7-2	45228832	44,036,293 (97.36%)	42,677,787 (94.36%)	1,358,506 (3.00%)	22,960,141 (50.76%)	22,991,260 (50.83%)
shP7-3	42011390	40,918,314 (97.40%)	39,635,974 (94.35%)	1,282,340 (3.05%)	21,340,041 (50.80%)	21,373,177 (50.87%)
shR15-1	45237286	44,042,276 (97.36%)	42,642,032 (94.26%)	1,400,244 (3.10%)	22,981,462 (50.80%)	22,996,163 (50.83%)
shR15-2	42976962	41,939,007 (97.58%)	40,634,417 (94.55%)	1,304,590 (3.04%)	21,867,116 (50.88%)	21,873,605 (50.90%)
shR15-3	42714228	41,673,955 (97.56%)	40,383,266 (94.54%)	1,290,689 (3.02%)	21,720,200 (50.85%)	21,729,398 (50.87%)
shR23-1	38796420	37,968,250 (97.87%)	36,769,095 (94.77%)	1,199,155 (3.09%)	19,841,818 (51.14%)	19,843,486 (51.15%)
shR23-2	46945738	45,773,521 (97.50%)	44,314,304 (94.39%)	1,459,217 (3.11%)	23,928,179 (50.97%)	23,929,840 (50.97%)
shR23-3	39515808	38,531,424 (97.51%)	37,313,234 (94.43%)	1,218,190 (3.08%)	20,127,490 (50.94%)	20,128,788 (50.94%)
shR31-1	48201432	46,971,100 (97.45%)	45,514,457 (94.43%)	1,456,643 (3.02%)	24,497,579 (50.82%)	24,518,457 (50.87%)
shR31-2	41251332	40,164,994 (97.37%)	38,927,830 (94.37%)	1,237,164 (3.00%)	20,942,201 (50.77%)	20,955,867 (50.80%)
shR31-3	39912824	38,899,128 (97.46%)	37,701,277 (94.46%)	1,197,851 (3.00%)	20,281,171 (50.81%)	20,290,732 (50.84%)
shR7-1	38462896	37,510,987 (97.53%)	36,431,085 (94.72%)	1,079,902 (2.81%)	19,492,481 (50.68%)	19,504,803 (50.71%)
shR7-2	43313050	42,216,776 (97.47%)	40,986,133 (94.63%)	1,230,643 (2.84%)	21,953,583 (50.69%)	21,971,296 (50.73%)
shR7-3	42525036	41,433,255 (97.43%)	40,210,837 (94.56%)	1,222,418 (2.87%)	21,557,971 (50.69%)	21,570,080 (50.72%)

## Sheet: Supplementary Table 3
Supplementary Table 3. Correlation coefficient of biological repetition of all samples
Sample	NF0-1	NF0-2	NF0-3	NF1-1	NF1-2	NF1-3	NF2-1	NF2-2	NF2-3	NP15-1	NP15-2	NP15-3	NP23-1	NP23-2	NP23-3	NP31-1	NP31-2	NP31-3	NP7-1	NP7-2	NP7-3	NR15-1	NR15-2	NR15-3	NR23-1	NR23-2	NR23-3	NR31-1	NR31-2	NR31-3	NR7-1	NR7-2	NR7-3	shF0-1	shF0-2	shF0-3	shF1-1	shF1-2	shF1-3	shF2-1	shF2-2	shF2-3	shP15-1	shP15-2	shP15-3	shP23-1	shP23-2	shP23-3	shP31-1
NF0-1	1	0.9944	0.9972	0.9142	0.9098	0.9116	0.8818	0.8824	0.8847	0.3708	0.3735	0.3669	0.212	0.2088	0.2101	0.2702	0.2642	0.2654	0.1789	0.1803	0.1797	0.3563	0.3524	0.365	0.1682	0.1728	0.179	0.1775	0.1755	0.1775	0.2047	0.2039	0.2052	0.8259	0.831	0.8242	0.7601	0.7647	0.761	0.8501	0.8506	0.8424	0.1224	0.1212	0.1208	0.1496	0.1491	0.1568	0.1218
NF0-2	0.9944	1	0.9979	0.9127	0.9149	0.9135	0.8826	0.88	0.8809	0.363	0.3671	0.36	0.2034	0.1982	0.2005	0.2676	0.2624	0.2632	0.178	0.1791	0.1777	0.3624	0.3592	0.3718	0.168	0.1728	0.1795	0.199	0.1959	0.1981	0.2061	0.2056	0.2067	0.819	0.8276	0.8163	0.7534	0.7567	0.7565	0.8551	0.8525	0.8518	0.1156	0.1145	0.114	0.1424	0.1417	0.1516	0.116
NF0-3	0.9972	0.9979	1	0.9157	0.915	0.9151	0.8863	0.8853	0.8863	0.368	0.3718	0.3653	0.2064	0.202	0.204	0.2652	0.2598	0.2609	0.1773	0.1785	0.1773	0.36	0.3555	0.3684	0.1675	0.1722	0.1786	0.2018	0.1985	0.2008	0.2032	0.2027	0.2037	0.824	0.8314	0.822	0.7618	0.7648	0.764	0.8584	0.8572	0.8535	0.1176	0.1165	0.116	0.1438	0.1432	0.1522	0.1166
NF1-1	0.9142	0.9127	0.9157	1	0.9964	0.9983	0.9178	0.9172	0.9179	0.3887	0.3935	0.3853	0.2188	0.212	0.2147	0.2776	0.2742	0.2756	0.2433	0.2446	0.2425	0.2841	0.2804	0.2915	0.1515	0.1554	0.1611	0.1554	0.1539	0.1561	0.2091	0.2088	0.2096	0.7109	0.7181	0.7092	0.7739	0.7786	0.7768	0.883	0.882	0.8786	0.1049	0.1041	0.1037	0.1364	0.1355	0.1468	0.1139
NF1-2	0.9098	0.9149	0.915	0.9964	1	0.9984	0.9164	0.9132	0.9131	0.3827	0.3882	0.3794	0.2133	0.2054	0.2087	0.2758	0.2726	0.2734	0.2412	0.2421	0.2395	0.2829	0.2812	0.2921	0.1505	0.1546	0.1607	0.1557	0.1539	0.1561	0.2093	0.2091	0.2098	0.7072	0.7163	0.7047	0.7693	0.7732	0.7737	0.8869	0.8836	0.886	0.1012	0.1004	0.0999	0.132	0.1311	0.1437	0.1131
NF1-3	0.9116	0.9135	0.9151	0.9983	0.9984	1	0.9151	0.9129	0.9132	0.3852	0.3902	0.3815	0.2163	0.2089	0.2118	0.2781	0.2747	0.2758	0.243	0.2441	0.2417	0.2895	0.2853	0.296	0.151	0.155	0.1609	0.1738	0.1713	0.1739	0.2094	0.2092	0.2099	0.7079	0.7162	0.7058	0.77	0.7742	0.7737	0.8843	0.8822	0.8816	0.1029	0.1021	0.1016	0.1343	0.1334	0.1454	0.1128
NF2-1	0.8818	0.8826	0.8863	0.9178	0.9164	0.9151	1	0.9983	0.9976	0.5202	0.5266	0.5161	0.3484	0.3377	0.3432	0.364	0.354	0.3571	0.3018	0.3031	0.298	0.305	0.2985	0.3109	0.1649	0.1697	0.1775	0.1859	0.1824	0.1862	0.256	0.256	0.2575	0.7606	0.7666	0.7613	0.8382	0.8393	0.8403	0.928	0.9305	0.9224	0.1941	0.1925	0.1927	0.229	0.2274	0.2431	0.1968
NF2-2	0.8824	0.88	0.8853	0.9172	0.9132	0.9129	0.9983	1	0.9987	0.5228	0.5284	0.5185	0.3506	0.3408	0.346	0.3632	0.3525	0.356	0.3021	0.3035	0.2987	0.2975	0.2919	0.3045	0.1644	0.169	0.1766	0.1644	0.1621	0.1654	0.2548	0.2548	0.2565	0.7635	0.7683	0.7646	0.8407	0.8423	0.842	0.9255	0.9293	0.9179	0.1962	0.1945	0.1947	0.2311	0.2295	0.2441	0.1972
NF2-3	0.8847	0.8809	0.8863	0.9179	0.9131	0.9132	0.9976	0.9987	1	0.5218	0.5268	0.5164	0.3535	0.3442	0.3488	0.3678	0.3567	0.3602	0.3016	0.3031	0.2987	0.2953	0.291	0.3033	0.166	0.1707	0.1783	0.187	0.1838	0.1875	0.2571	0.2571	0.2588	0.7649	0.7691	0.7656	0.8407	0.8428	0.8419	0.923	0.9276	0.9151	0.199	0.1972	0.1975	0.2347	0.2333	0.2474	0.2019
NP15-1	0.3708	0.363	0.368	0.3887	0.3827	0.3852	0.5202	0.5228	0.5218	1	0.9976	0.9982	0.7875	0.7689	0.7791	0.5883	0.5871	0.5922	0.4003	0.4019	0.395	0.2104	0.2048	0.2127	0.1131	0.1158	0.1203	0.097	0.0944	0.0964	0.2011	0.2031	0.2044	0.4215	0.4233	0.4285	0.4899	0.4847	0.4905	0.4609	0.4649	0.4509	0.6084	0.6041	0.6011	0.6016	0.5994	0.6175	0.5171
NP15-2	0.3735	0.3671	0.3718	0.3935	0.3882	0.3902	0.5266	0.5284	0.5268	0.9976	1	0.998	0.7827	0.7611	0.7732	0.5963	0.5949	0.6	0.4083	0.4095	0.4019	0.21	0.202	0.2101	0.121	0.1238	0.1285	0.0902	0.0881	0.09	0.2063	0.2073	0.2086	0.4227	0.4256	0.4296	0.4954	0.4892	0.497	0.4688	0.4724	0.4601	0.5985	0.595	0.5921	0.5958	0.5934	0.6147	0.5149
NP15-3	0.3669	0.36	0.3653	0.3853	0.3794	0.3815	0.5161	0.5185	0.5164	0.9982	0.998	1	0.7793	0.7593	0.7705	0.5822	0.5807	0.5858	0.3986	0.4	0.3926	0.2111	0.2047	0.213	0.1126	0.1153	0.1199	0.0959	0.0932	0.0951	0.1989	0.2002	0.2016	0.4208	0.4234	0.4281	0.4908	0.484	0.492	0.4609	0.4645	0.4516	0.603	0.5992	0.5959	0.5954	0.5928	0.6125	0.502
NP23-1	0.212	0.2034	0.2064	0.2188	0.2133	0.2163	0.3484	0.3506	0.3535	0.7875	0.7827	0.7793	1	0.9928	0.9977	0.635	0.6302	0.6368	0.3858	0.3878	0.388	0.1094	0.1065	0.1098	0.0867	0.0882	0.0927	0.0601	0.0608	0.0614	0.1767	0.1769	0.1777	0.3215	0.3177	0.3275	0.3823	0.3794	0.3816	0.3003	0.3066	0.289	0.8358	0.8319	0.832	0.8579	0.8589	0.8566	0.7626
NP23-2	0.2088	0.1982	0.202	0.212	0.2054	0.2089	0.3377	0.3408	0.3442	0.7689	0.7611	0.7593	0.9928	1	0.9977	0.6046	0.6002	0.6071	0.3728	0.3756	0.3778	0.1069	0.1028	0.1057	0.1022	0.1021	0.1042	0.0725	0.0741	0.0744	0.1665	0.1663	0.1673	0.323	0.3175	0.33	0.3777	0.3761	0.375	0.2892	0.296	0.2772	0.8302	0.8251	0.8258	0.8474	0.8498	0.8343	0.7414
NP23-3	0.2101	0.2005	0.204	0.2147	0.2087	0.2118	0.3432	0.346	0.3488	0.7791	0.7732	0.7705	0.9977	0.9977	1	0.6185	0.6139	0.6206	0.3796	0.3819	0.3828	0.1068	0.1038	0.1069	0.0845	0.0859	0.0902	0.0607	0.0614	0.0619	0.1705	0.1704	0.1712	0.3233	0.3187	0.3301	0.3808	0.3784	0.3792	0.2958	0.3023	0.2841	0.8352	0.831	0.8314	0.8538	0.8555	0.8472	0.7545
NP31-1	0.2702	0.2676	0.2652	0.2776	0.2758	0.2781	0.364	0.3632	0.3678	0.5883	0.5963	0.5822	0.635	0.6046	0.6185	1	0.9994	0.9994	0.5244	0.5249	0.5264	0.1905	0.1865	0.1916	0.2246	0.23	0.2391	0.1748	0.1708	0.1731	0.4004	0.4014	0.4013	0.3076	0.305	0.3079	0.3041	0.3064	0.3058	0.2799	0.2817	0.2724	0.3985	0.3968	0.3967	0.4764	0.476	0.505	0.4424
NP31-2	0.2642	0.2624	0.2598	0.2742	0.2726	0.2747	0.354	0.3525	0.3567	0.5871	0.5949	0.5807	0.6302	0.6002	0.6139	0.9994	1	0.9995	0.527	0.5275	0.529	0.1932	0.188	0.193	0.2245	0.2299	0.2391	0.1559	0.1528	0.1549	0.4026	0.4036	0.4036	0.2795	0.2797	0.2802	0.2857	0.2869	0.2892	0.2741	0.2752	0.2676	0.3902	0.3883	0.3882	0.468	0.4677	0.4964	0.4336
NP31-3	0.2654	0.2632	0.2609	0.2756	0.2734	0.2758	0.3571	0.356	0.3602	0.5922	0.6	0.5858	0.6368	0.6071	0.6206	0.9994	0.9995	1	0.5247	0.5252	0.5266	0.1898	0.1856	0.1907	0.2242	0.2296	0.2385	0.1558	0.1527	0.1549	0.3986	0.3997	0.3997	0.2829	0.2829	0.2838	0.2926	0.2945	0.2956	0.2765	0.2778	0.2695	0.3978	0.3959	0.3959	0.4747	0.4745	0.5028	0.4404
NP7-1	0.1789	0.178	0.1773	0.2433	0.2412	0.243	0.3018	0.3021	0.3016	0.4003	0.4083	0.3986	0.3858	0.3728	0.3796	0.5244	0.527	0.5247	1	0.9993	0.9971	0.1165	0.1165	0.1181	0.1984	0.1999	0.2017	0.132	0.1312	0.132	0.471	0.4727	0.4722	0.1836	0.1836	0.1845	0.1987	0.2039	0.1994	0.2001	0.198	0.1959	0.1443	0.1427	0.142	0.2145	0.2141	0.2316	0.16
NP7-2	0.1803	0.1791	0.1785	0.2446	0.2421	0.2441	0.3031	0.3035	0.3031	0.4019	0.4095	0.4	0.3878	0.3756	0.3819	0.5249	0.5275	0.5252	0.9993	1	0.998	0.1173	0.117	0.1187	0.1625	0.166	0.1719	0.125	0.1226	0.1238	0.4707	0.4725	0.4718	0.1844	0.1842	0.1853	0.1999	0.2054	0.2005	0.2008	0.1988	0.1966	0.1452	0.1436	0.1428	0.2158	0.2154	0.2322	0.1578
NP7-3	0.1797	0.1777	0.1773	0.2425	0.2395	0.2417	0.298	0.2987	0.2987	0.395	0.4019	0.3926	0.388	0.3778	0.3828	0.5264	0.529	0.5266	0.9971	0.998	1	0.1211	0.12	0.1214	0.164	0.1673	0.1732	0.1138	0.112	0.113	0.4736	0.4751	0.4746	0.1833	0.1828	0.1843	0.1974	0.2035	0.1976	0.1965	0.1947	0.1917	0.1463	0.1446	0.1439	0.2179	0.2178	0.2326	0.1598
NR15-1	0.3563	0.3624	0.36	0.2841	0.2829	0.2895	0.305	0.2975	0.2953	0.2104	0.21	0.2111	0.1094	0.1069	0.1068	0.1905	0.1932	0.1898	0.1165	0.1173	0.1211	1	0.9951	0.995	0.3702	0.3811	0.3911	0.2403	0.2397	0.2403	0.3161	0.3144	0.3165	0.2577	0.2603	0.2568	0.2307	0.2278	0.2288	0.2442	0.2378	0.2367	0.0792	0.0787	0.083	0.114	0.1095	0.1127	0.0811
NR15-2	0.3524	0.3592	0.3555	0.2804	0.2812	0.2853	0.2985	0.2919	0.291	0.2048	0.202	0.2047	0.1065	0.1028	0.1038	0.1865	0.188	0.1856	0.1165	0.117	0.12	0.9951	1	0.9981	0.3566	0.3679	0.379	0.2319	0.2306	0.2313	0.313	0.3117	0.3135	0.2565	0.2599	0.2553	0.2245	0.222	0.2247	0.2422	0.2366	0.2358	0.0762	0.0758	0.0802	0.1094	0.1061	0.109	0.0781
NR15-3	0.365	0.3718	0.3684	0.2915	0.2921	0.296	0.3109	0.3045	0.3033	0.2127	0.2101	0.213	0.1098	0.1057	0.1069	0.1916	0.193	0.1907	0.1181	0.1187	0.1214	0.995	0.9981	1	0.3599	0.3712	0.3826	0.2375	0.236	0.2367	0.3176	0.3163	0.3182	0.2674	0.2711	0.2664	0.2379	0.2357	0.2381	0.2533	0.2477	0.2465	0.0793	0.0789	0.0833	0.1129	0.1096	0.1129	0.0821
NR23-1	0.1682	0.168	0.1675	0.1515	0.1505	0.151	0.1649	0.1644	0.166	0.1131	0.121	0.1126	0.0867	0.1022	0.0845	0.2246	0.2245	0.2242	0.1984	0.1625	0.164	0.3702	0.3566	0.3599	1	0.999	0.9959	0.5629	0.5781	0.5758	0.3668	0.3636	0.369	0.1219	0.1232	0.1202	0.1303	0.1328	0.1426	0.127	0.1259	0.1255	0.0355	0.035	0.0349	0.0715	0.0715	0.077	0.0514
NR23-2	0.1728	0.1728	0.1722	0.1554	0.1546	0.155	0.1697	0.169	0.1707	0.1158	0.1238	0.1153	0.0882	0.1021	0.0859	0.23	0.2299	0.2296	0.1999	0.166	0.1673	0.3811	0.3679	0.3712	0.999	1	0.9983	0.5645	0.5787	0.5766	0.3746	0.3715	0.3769	0.1235	0.1249	0.1219	0.133	0.1356	0.1465	0.1311	0.1299	0.1295	0.0361	0.0356	0.0356	0.0728	0.0727	0.0788	0.0528
NR23-3	0.179	0.1795	0.1786	0.1611	0.1607	0.1609	0.1775	0.1766	0.1783	0.1203	0.1285	0.1199	0.0927	0.1042	0.0902	0.2391	0.2391	0.2385	0.2017	0.1719	0.1732	0.3911	0.379	0.3826	0.9959	0.9983	1	0.5678	0.5805	0.5787	0.3855	0.3826	0.3877	0.1296	0.1312	0.1278	0.1398	0.1424	0.1549	0.1378	0.1365	0.136	0.038	0.0374	0.0374	0.0782	0.078	0.0847	0.0566
NR31-1	0.1775	0.199	0.2018	0.1554	0.1557	0.1738	0.1859	0.1644	0.187	0.097	0.0902	0.0959	0.0601	0.0725	0.0607	0.1748	0.1559	0.1558	0.132	0.125	0.1138	0.2403	0.2319	0.2375	0.5629	0.5645	0.5678	1	0.9983	0.9989	0.2352	0.2343	0.2362	0.1662	0.169	0.1447	0.1338	0.1364	0.1543	0.1344	0.1333	0.1341	0.0238	0.0232	0.0253	0.0459	0.0461	0.0505	0.0451
NR31-2	0.1755	0.1959	0.1985	0.1539	0.1539	0.1713	0.1824	0.1621	0.1838	0.0944	0.0881	0.0932	0.0608	0.0741	0.0614	0.1708	0.1528	0.1527	0.1312	0.1226	0.112	0.2397	0.2306	0.236	0.5781	0.5787	0.5805	0.9983	1	0.9995	0.2337	0.2326	0.2349	0.1638	0.1663	0.143	0.1347	0.1377	0.1544	0.1332	0.1323	0.1324	0.0241	0.0235	0.0255	0.0475	0.0476	0.0518	0.0458
NR31-3	0.1775	0.1981	0.2008	0.1561	0.1561	0.1739	0.1862	0.1654	0.1875	0.0964	0.09	0.0951	0.0614	0.0744	0.0619	0.1731	0.1549	0.1549	0.132	0.1238	0.113	0.2403	0.2313	0.2367	0.5758	0.5766	0.5787	0.9989	0.9995	1	0.2351	0.2341	0.2362	0.1652	0.1678	0.1442	0.135	0.1379	0.1547	0.1343	0.1332	0.1337	0.0242	0.0237	0.0257	0.047	0.0471	0.0517	0.046
NR7-1	0.2047	0.2061	0.2032	0.2091	0.2093	0.2094	0.256	0.2548	0.2571	0.2011	0.2063	0.1989	0.1767	0.1665	0.1705	0.4004	0.4026	0.3986	0.471	0.4707	0.4736	0.3161	0.313	0.3176	0.3668	0.3746	0.3855	0.2352	0.2337	0.2351	1	0.9992	0.9992	0.1531	0.1545	0.1518	0.1487	0.1534	0.1509	0.1629	0.1601	0.1598	0.067	0.0662	0.0658	0.1275	0.1274	0.1412	0.0812
NR7-2	0.2039	0.2056	0.2027	0.2088	0.2091	0.2092	0.256	0.2548	0.2571	0.2031	0.2073	0.2002	0.1769	0.1663	0.1704	0.4014	0.4036	0.3997	0.4727	0.4725	0.4751	0.3144	0.3117	0.3163	0.3636	0.3715	0.3826	0.2343	0.2326	0.2341	0.9992	1	0.9992	0.153	0.1545	0.1516	0.1485	0.1531	0.1507	0.1627	0.1598	0.1598	0.0665	0.0657	0.0652	0.1266	0.1265	0.1406	0.0806
NR7-3	0.2052	0.2067	0.2037	0.2096	0.2098	0.2099	0.2575	0.2565	0.2588	0.2044	0.2086	0.2016	0.1777	0.1673	0.1712	0.4013	0.4036	0.3997	0.4722	0.4718	0.4746	0.3165	0.3135	0.3182	0.369	0.3769	0.3877	0.2362	0.2349	0.2362	0.9992	0.9992	1	0.1538	0.1552	0.1523	0.1495	0.154	0.1518	0.1639	0.1611	0.1608	0.0672	0.0663	0.0659	0.1278	0.1276	0.1416	0.0814
shF0-1	0.8259	0.819	0.824	0.7109	0.7072	0.7079	0.7606	0.7635	0.7649	0.4215	0.4227	0.4208	0.3215	0.323	0.3233	0.3076	0.2795	0.2829	0.1836	0.1844	0.1833	0.2577	0.2565	0.2674	0.1219	0.1235	0.1296	0.1662	0.1638	0.1652	0.1531	0.153	0.1538	1	0.9983	0.9987	0.7744	0.7729	0.7716	0.7518	0.757	0.7411	0.2456	0.2437	0.2428	0.2583	0.2584	0.2629	0.2304
shF0-2	0.831	0.8276	0.8314	0.7181	0.7163	0.7162	0.7666	0.7683	0.7691	0.4233	0.4256	0.4234	0.3177	0.3175	0.3187	0.305	0.2797	0.2829	0.1836	0.1842	0.1828	0.2603	0.2599	0.2711	0.1232	0.1249	0.1312	0.169	0.1663	0.1678	0.1545	0.1545	0.1552	0.9983	1	0.9969	0.7752	0.7726	0.7737	0.7593	0.7631	0.7503	0.2419	0.2403	0.2392	0.2547	0.2547	0.2607	0.2275
shF0-3	0.8242	0.8163	0.822	0.7092	0.7047	0.7058	0.7613	0.7646	0.7656	0.4285	0.4296	0.4281	0.3275	0.33	0.3301	0.3079	0.2802	0.2838	0.1845	0.1853	0.1843	0.2568	0.2553	0.2664	0.1202	0.1219	0.1278	0.1447	0.143	0.1442	0.1518	0.1516	0.1523	0.9987	0.9969	1	0.7757	0.7741	0.7722	0.7526	0.7579	0.7411	0.2495	0.2476	0.2467	0.2614	0.2615	0.265	0.2315
shF1-1	0.7601	0.7534	0.7618	0.7739	0.7693	0.77	0.8382	0.8407	0.8407	0.4899	0.4954	0.4908	0.3823	0.3777	0.3808	0.3041	0.2857	0.2926	0.1987	0.1999	0.1974	0.2307	0.2245	0.2379	0.1303	0.133	0.1398	0.1338	0.1347	0.135	0.1487	0.1485	0.1495	0.7744	0.7752	0.7757	1	0.998	0.9984	0.8981	0.9035	0.8898	0.2673	0.2656	0.2648	0.2888	0.2881	0.2968	0.2632
shF1-2	0.7647	0.7567	0.7648	0.7786	0.7732	0.7742	0.8393	0.8423	0.8428	0.4847	0.4892	0.484	0.3794	0.3761	0.3784	0.3064	0.2869	0.2945	0.2039	0.2054	0.2035	0.2278	0.222	0.2357	0.1328	0.1356	0.1424	0.1364	0.1377	0.1379	0.1534	0.1531	0.154	0.7729	0.7726	0.7741	0.998	1	0.9958	0.8969	0.9023	0.8875	0.2612	0.2593	0.2586	0.2847	0.2841	0.2919	0.2579
shF1-3	0.761	0.7565	0.764	0.7768	0.7737	0.7737	0.8403	0.842	0.8419	0.4905	0.497	0.492	0.3816	0.375	0.3792	0.3058	0.2892	0.2956	0.1994	0.2005	0.1976	0.2288	0.2247	0.2381	0.1426	0.1465	0.1549	0.1543	0.1544	0.1547	0.1509	0.1507	0.1518	0.7716	0.7737	0.7722	0.9984	0.9958	1	0.9016	0.9062	0.8947	0.2678	0.2661	0.2653	0.2899	0.289	0.2994	0.2658
shF2-1	0.8501	0.8551	0.8584	0.883	0.8869	0.8843	0.928	0.9255	0.923	0.4609	0.4688	0.4609	0.3003	0.2892	0.2958	0.2799	0.2741	0.2765	0.2001	0.2008	0.1965	0.2442	0.2422	0.2533	0.127	0.1311	0.1378	0.1344	0.1332	0.1343	0.1629	0.1627	0.1639	0.7518	0.7593	0.7526	0.8981	0.8969	0.9016	1	0.9983	0.9974	0.1748	0.1738	0.1733	0.1977	0.1963	0.2104	0.178
shF2-2	0.8506	0.8525	0.8572	0.882	0.8836	0.8822	0.9305	0.9293	0.9276	0.4649	0.4724	0.4645	0.3066	0.296	0.3023	0.2817	0.2752	0.2778	0.198	0.1988	0.1947	0.2378	0.2366	0.2477	0.1259	0.1299	0.1365	0.1333	0.1323	0.1332	0.1601	0.1598	0.1611	0.757	0.7631	0.7579	0.9035	0.9023	0.9062	0.9983	1	0.9945	0.1813	0.1803	0.1799	0.2043	0.2029	0.2164	0.1851
shF2-3	0.8424	0.8518	0.8535	0.8786	0.886	0.8816	0.9224	0.9179	0.9151	0.4509	0.4601	0.4516	0.289	0.2772	0.2841	0.2724	0.2676	0.2695	0.1959	0.1966	0.1917	0.2367	0.2358	0.2465	0.1255	0.1295	0.136	0.1341	0.1324	0.1337	0.1598	0.1598	0.1608	0.7411	0.7503	0.7411	0.8898	0.8875	0.8947	0.9974	0.9945	1	0.1647	0.1638	0.1632	0.1864	0.185	0.2	0.1692
shP15-1	0.1224	0.1156	0.1176	0.1049	0.1012	0.1029	0.1941	0.1962	0.199	0.6084	0.5985	0.603	0.8358	0.8302	0.8352	0.3985	0.3902	0.3978	0.1443	0.1452	0.1463	0.0792	0.0762	0.0793	0.0355	0.0361	0.038	0.0238	0.0241	0.0242	0.067	0.0665	0.0672	0.2456	0.2419	0.2495	0.2673	0.2612	0.2678	0.1748	0.1813	0.1647	1	0.9996	0.9994	0.951	0.9518	0.9381	0.8822
shP15-2	0.1212	0.1145	0.1165	0.1041	0.1004	0.1021	0.1925	0.1945	0.1972	0.6041	0.595	0.5992	0.8319	0.8251	0.831	0.3968	0.3883	0.3959	0.1427	0.1436	0.1446	0.0787	0.0758	0.0789	0.035	0.0356	0.0374	0.0232	0.0235	0.0237	0.0662	0.0657	0.0663	0.2437	0.2403	0.2476	0.2656	0.2593	0.2661	0.1738	0.1803	0.1638	0.9996	1	0.9997	0.9513	0.952	0.9394	0.8837
shP15-3	0.1208	0.114	0.116	0.1037	0.0999	0.1016	0.1927	0.1947	0.1975	0.6011	0.5921	0.5959	0.832	0.8258	0.8314	0.3967	0.3882	0.3959	0.142	0.1428	0.1439	0.083	0.0802	0.0833	0.0349	0.0356	0.0374	0.0253	0.0255	0.0257	0.0658	0.0652	0.0659	0.2428	0.2392	0.2467	0.2648	0.2586	0.2653	0.1733	0.1799	0.1632	0.9994	0.9997	1	0.9517	0.9525	0.9391	0.8732
shP23-1	0.1496	0.1424	0.1438	0.1364	0.132	0.1343	0.229	0.2311	0.2347	0.6016	0.5958	0.5954	0.8579	0.8474	0.8538	0.4764	0.468	0.4747	0.2145	0.2158	0.2179	0.114	0.1094	0.1129	0.0715	0.0728	0.0782	0.0459	0.0475	0.047	0.1275	0.1266	0.1278	0.2583	0.2547	0.2614	0.2888	0.2847	0.2899	0.1977	0.2043	0.1864	0.951	0.9513	0.9517	1	0.9996	0.9923	0.897
shP23-2	0.1491	0.1417	0.1432	0.1355	0.1311	0.1334	0.2274	0.2295	0.2333	0.5994	0.5934	0.5928	0.8589	0.8498	0.8555	0.476	0.4677	0.4745	0.2141	0.2154	0.2178	0.1095	0.1061	0.1096	0.0715	0.0727	0.078	0.0461	0.0476	0.0471	0.1274	0.1265	0.1276	0.2584	0.2547	0.2615	0.2881	0.2841	0.289	0.1963	0.2029	0.185	0.9518	0.952	0.9525	0.9996	1	0.9909	0.8974
shP23-3	0.1568	0.1516	0.1522	0.1468	0.1437	0.1454	0.2431	0.2441	0.2474	0.6175	0.6147	0.6125	0.8566	0.8343	0.8472	0.505	0.4964	0.5028	0.2316	0.2322	0.2326	0.1127	0.109	0.1129	0.077	0.0788	0.0847	0.0505	0.0518	0.0517	0.1412	0.1406	0.1416	0.2629	0.2607	0.265	0.2968	0.2919	0.2994	0.2104	0.2164	0.2	0.9381	0.9394	0.9391	0.9923	0.9909	1	0.9038
shP31-1	0.1218	0.116	0.1166	0.1139	0.1131	0.1128	0.1968	0.1972	0.2019	0.5171	0.5149	0.502	0.7626	0.7414	0.7545	0.4424	0.4336	0.4404	0.16	0.1578	0.1598	0.0811	0.0781	0.0821	0.0514	0.0528	0.0566	0.0451	0.0458	0.046	0.0812	0.0806	0.0814	0.2304	0.2275	0.2315	0.2632	0.2579	0.2658	0.178	0.1851	0.1692	0.8822	0.8837	0.8732	0.897	0.8974	0.9038	1
shP31-2	0.1225	0.1166	0.1172	0.1147	0.1138	0.1135	0.1973	0.1977	0.2025	0.5171	0.5148	0.502	0.7643	0.7435	0.7564	0.444	0.4353	0.442	0.1613	0.1592	0.1613	0.0812	0.0783	0.0823	0.0642	0.0651	0.068	0.0433	0.0447	0.0447	0.0829	0.0823	0.0832	0.2316	0.2286	0.2327	0.264	0.2588	0.2665	0.1788	0.1859	0.1699	0.8825	0.8839	0.8735	0.8987	0.8991	0.905	0.9997
shP31-3	0.1226	0.1165	0.1173	0.1148	0.1135	0.1135	0.1972	0.1977	0.2025	0.5188	0.5162	0.5043	0.768	0.7486	0.7609	0.4434	0.4347	0.4415	0.1612	0.1593	0.1613	0.0809	0.0778	0.0817	0.0518	0.0531	0.057	0.0404	0.0412	0.0413	0.0814	0.0809	0.0817	0.2326	0.2294	0.2339	0.2651	0.26	0.2674	0.1793	0.1865	0.1702	0.8843	0.8856	0.8766	0.9012	0.9017	0.906	0.9994
shP7-1	0.1275	0.1218	0.1231	0.1247	0.1214	0.123	0.2117	0.2134	0.216	0.581	0.5751	0.5762	0.8215	0.8083	0.8173	0.404	0.3956	0.4025	0.1805	0.1812	0.1815	0.085	0.082	0.0853	0.0523	0.0545	0.0545	0.0323	0.0335	0.0335	0.0865	0.0859	0.0868	0.2439	0.2412	0.2469	0.2777	0.2723	0.2788	0.1874	0.1934	0.1776	0.9385	0.9395	0.939	0.9369	0.9364	0.9338	0.8582
shP7-2	0.1254	0.1186	0.1205	0.1202	0.1161	0.118	0.2061	0.2085	0.2111	0.5779	0.5701	0.5729	0.8253	0.8195	0.8245	0.3905	0.3822	0.3894	0.1735	0.1746	0.1757	0.0859	0.0831	0.0863	0.0405	0.0424	0.0437	0.0286	0.0295	0.0294	0.0804	0.0798	0.0806	0.2449	0.2414	0.2485	0.2766	0.2714	0.2768	0.1824	0.1888	0.172	0.947	0.9473	0.947	0.9404	0.9405	0.9287	0.8647
shP7-3	0.1277	0.1216	0.1232	0.1244	0.1208	0.1225	0.2117	0.2137	0.2162	0.5833	0.5768	0.5789	0.8249	0.8142	0.8219	0.3999	0.3915	0.3986	0.1796	0.1805	0.181	0.0875	0.085	0.0883	0.0423	0.0444	0.0458	0.0318	0.0326	0.0326	0.0841	0.0836	0.0844	0.2445	0.2417	0.2479	0.2796	0.274	0.2804	0.1876	0.1937	0.1775	0.9426	0.9434	0.943	0.939	0.9385	0.9329	0.8558
shR15-1	0.2455	0.2443	0.2426	0.2204	0.2197	0.219	0.2387	0.2395	0.2414	0.1674	0.1739	0.1668	0.1152	0.113	0.1133	0.234	0.2331	0.2332	0.2204	0.2184	0.2201	0.567	0.5696	0.5693	0.6601	0.6683	0.6816	0.387	0.3915	0.391	0.4625	0.461	0.4652	0.1894	0.1903	0.188	0.1855	0.1882	0.1891	0.1866	0.185	0.183	0.0586	0.0577	0.0571	0.1015	0.1013	0.1086	0.0674
shR15-2	0.2467	0.245	0.2435	0.2214	0.2203	0.2198	0.2396	0.2407	0.2426	0.168	0.1744	0.1674	0.1163	0.1148	0.1145	0.2332	0.2323	0.2325	0.2202	0.218	0.2199	0.5642	0.5662	0.566	0.6653	0.6729	0.6856	0.3898	0.3948	0.3943	0.4605	0.4588	0.4632	0.1909	0.1918	0.1894	0.1878	0.1904	0.1912	0.1873	0.1859	0.1837	0.0593	0.0584	0.0578	0.1023	0.1022	0.109	0.0667
shR15-3	0.2469	0.2459	0.244	0.2228	0.2223	0.2215	0.2403	0.2409	0.2427	0.1676	0.1742	0.167	0.1153	0.1129	0.1132	0.2347	0.2339	0.2339	0.2214	0.2193	0.2209	0.569	0.5716	0.5715	0.6587	0.6669	0.6802	0.3876	0.392	0.3915	0.4637	0.4622	0.4664	0.1918	0.1929	0.1903	0.1877	0.1903	0.1914	0.1884	0.1868	0.185	0.0586	0.0577	0.0571	0.1015	0.1014	0.1089	0.0665
shR23-1	0.1274	0.1284	0.1302	0.1179	0.1164	0.1188	0.1278	0.1258	0.1306	0.0663	0.0683	0.0652	0.0499	0.075	0.0485	0.1155	0.1143	0.1141	0.1355	0.0904	0.0928	0.2905	0.2816	0.2792	0.7401	0.7332	0.7199	0.6576	0.6784	0.6753	0.2331	0.2303	0.2348	0.1032	0.1041	0.0989	0.1079	0.1099	0.1134	0.1002	0.1004	0.0994	0.0218	0.0211	0.022	0.0416	0.0419	0.0447	0.0394
shR23-2	0.1323	0.134	0.1359	0.1223	0.1212	0.1236	0.1333	0.1309	0.1361	0.0686	0.0704	0.0674	0.0517	0.0741	0.0501	0.121	0.1197	0.1193	0.1354	0.0943	0.0967	0.3205	0.312	0.3089	0.7397	0.7338	0.7227	0.6725	0.6918	0.689	0.2402	0.2375	0.2419	0.1077	0.1088	0.103	0.1127	0.1147	0.1187	0.1051	0.105	0.1043	0.0223	0.0216	0.0226	0.0427	0.043	0.0463	0.0401
shR23-3	0.1499	0.1541	0.156	0.1389	0.1386	0.1416	0.1536	0.1494	0.1556	0.0783	0.0794	0.077	0.0574	0.0726	0.0553	0.1367	0.1346	0.134	0.1363	0.1064	0.1089	0.353	0.3502	0.347	0.7303	0.7287	0.7246	0.7075	0.7212	0.7197	0.2623	0.26	0.264	0.1226	0.1243	0.1166	0.1295	0.1318	0.1377	0.1218	0.1213	0.1214	0.0243	0.0236	0.0248	0.0466	0.0468	0.0514	0.0445
shR31-1	0.1425	0.1481	0.1537	0.1372	0.1375	0.1426	0.1605	0.1528	0.1618	0.076	0.0741	0.0751	0.0518	0.0536	0.0498	0.1161	0.1117	0.1114	0.1086	0.1074	0.1077	0.2039	0.1972	0.2015	0.4367	0.4404	0.4471	0.7983	0.7953	0.797	0.1999	0.1995	0.201	0.1304	0.1323	0.1218	0.1379	0.1404	0.1476	0.1292	0.1284	0.129	0.021	0.0206	0.0222	0.0402	0.0402	0.0446	0.0419
shR31-2	0.1424	0.1476	0.1532	0.1374	0.1375	0.1426	0.1596	0.1521	0.1611	0.0763	0.0745	0.0754	0.0512	0.053	0.0492	0.1158	0.1116	0.1113	0.1067	0.1054	0.1058	0.2047	0.1975	0.2018	0.4435	0.4468	0.453	0.799	0.7971	0.7986	0.1997	0.1993	0.2008	0.1292	0.131	0.1207	0.1364	0.1389	0.146	0.1286	0.1279	0.1283	0.0212	0.0208	0.0224	0.0414	0.0415	0.046	0.0446
shR31-3	0.1437	0.1497	0.1553	0.1387	0.1393	0.1442	0.1623	0.1543	0.1633	0.0762	0.0743	0.0753	0.0514	0.053	0.0495	0.1156	0.1113	0.111	0.1076	0.1066	0.1068	0.2064	0.1992	0.2036	0.4315	0.4356	0.4428	0.7954	0.7913	0.7933	0.2008	0.2006	0.2019	0.131	0.133	0.1224	0.1388	0.1414	0.1488	0.1316	0.1307	0.1315	0.0208	0.0204	0.0221	0.0398	0.0398	0.0444	0.0416
shR7-1	0.2091	0.2116	0.2089	0.1976	0.1993	0.1979	0.2312	0.23	0.2316	0.1766	0.1819	0.1754	0.1244	0.1187	0.1214	0.2074	0.2066	0.2063	0.2211	0.221	0.2207	0.6527	0.6726	0.6643	0.3842	0.395	0.4089	0.2133	0.213	0.2132	0.5055	0.5046	0.507	0.1665	0.1683	0.1656	0.1692	0.1708	0.171	0.1691	0.1668	0.1671	0.0758	0.0752	0.0745	0.115	0.1144	0.1254	0.0814
shR7-2	0.2166	0.2178	0.2156	0.2029	0.2038	0.203	0.2379	0.2371	0.2388	0.1853	0.1903	0.1839	0.1315	0.1267	0.1289	0.2138	0.2131	0.2128	0.2264	0.2266	0.2267	0.6602	0.6757	0.6683	0.3987	0.4093	0.4226	0.2228	0.223	0.2232	0.5144	0.513	0.5158	0.1721	0.1734	0.1715	0.1725	0.1736	0.1742	0.1732	0.1711	0.1707	0.0814	0.0807	0.08	0.1222	0.1216	0.1318	0.0845
shR7-3	0.2149	0.2159	0.2139	0.202	0.2029	0.2019	0.2362	0.2354	0.2371	0.1855	0.1905	0.1842	0.1316	0.1268	0.129	0.2137	0.213	0.2127	0.2241	0.2241	0.2239	0.6258	0.6381	0.6319	0.3977	0.4082	0.4214	0.2208	0.221	0.221	0.5128	0.5113	0.5141	0.1712	0.1725	0.1707	0.1721	0.1732	0.1737	0.172	0.1701	0.1694	0.0818	0.081	0.0804	0.1224	0.1218	0.1319	0.0859
[truncated: 17 more columns]

## Sheet: Supplementary Table 4
Supplementary Table 4. Expression levels of 14 differentially expressed genes in each sample
#ID	NP15-1	NP15-2	NP15-3	NP23-1	NP23-2	NP23-3	NP31-1	NP31-2	NP31-3	NP7-1	NP7-2	NP7-3	shP15-1	shP15-2	shP15-3	shP23-1	shP23-2	shP23-3	shP31-1	shP31-2	shP31-3	shP7-1	shP7-2	shP7-3
ClCG02G022140	2.9477	2.81927	3.08408	1.45565	1.51895	1.40479	1.8341	2.03168	2.22984	1.10376	0.868946	1.07225	6.58981	7.54561	6.52078	7.39645	7.24225	8.57841	3.77137	4.32048	4.49345	6.26597	6.63119	7.59078
ClCG02G023920	34.5099	37.0438	33.1577	63.6688	62.4327	62.2897	16.8245	22.7087	21.3288	14.3182	15.5748	11.4421	93.5425	93.9492	95.6722	139.081	128.138	116.989	130.634	129.234	125.009	85.739	89.711	83.799
ClCG02G016560	10.8032	11.2559	10.4585	61.9529	58.0773	58.827	2.96201	3.22835	3.02773	2.38541	1.51355	1.85211	174.984	180.846	176.674	152.961	150.249	156.579	159.572	157.07	152.505	109.815	108.583	105.385
ClCG02G023750	267.548	256.568	263.698	37.9575	35.9614	37.2239	71.3612	69.8735	71.934	96.4795	98.4649	98.0552	44.6289	43.2521	41.7606	9.68237	8.55907	9.51651	1.33155	1.29581	1.45131	38.1198	37.6182	36.8307
ClCG02G020420	3.69688	5.54408	5.82504	8.59072	7.36	7.25101	2.54387	1.91417	2.01375	5.14242	7.25413	8.27238	18.5447	17.5254	18.8832	28.9672	35.9094	28.5432	139.146	138.964	143.617	182.041	199.756	181.658
ClCG02G022450	0.562168	0.556803	0.415461	2.753	2.49507	2.21314	7.23257	7.51553	7.16094	3.91194	3.27262	3.81141	2.65484	3.07243	3.21057	1.3926	0.997118	1.22656	1.47821	2.40087	1.96215	1.4364	1.25627	1.35982
ClCG02G017240	12.2646	10.551	11.7171	8.0098	6.34488	5.02438	7.48456	6.04376	4.98639	10.9356	11.5261	11.707	4.85165	4.87142	4.00197	1.80978	3.47866	1.61438	1.53083	1.64375	1.55525	4.64029	4.93671	5.18515
ClCG02G018760	2.56866	2.21848	2.77367	6.1056	5.18649	5.25873	4.71885	5.23987	5.93765	3.93882	4.11837	4.38461	0	0	0.251385	0	0	0.163849	0	0	0	0.601674	0.689789	0.468237
ClCG02G020310	7.74532	9.20011	10.6814	7.09259	5.19333	6.69034	7.02073	7.536	6.98036	8.59213	6.46391	6.53665	1.67475	1.95741	1.88099	1.12128	1.41534	1.43986	0.995899	1.29027	0.788551	1.90528	2.69052	2.62771
ClCG02G023580	0.390908	0.257471	0.305899	21.5992	19.526	22.1901	0.095779	0.074332	0.018868	3.56749	3.77134	3.94138	76.0905	75.1918	77.0893	111.331	112.6	117.912	2.31293	2.56749	2.76132	374.589	357.018	369.151
ClCG02G017450	11.1501	12.0549	12.1832	17.1446	17.4473	21.3027	6.00059	5.89999	5.62677	6.14502	6.52328	4.89084	25.5878	23.2203	23.0494	37.9981	39.7625	38.919	27.8189	28.9792	28.214	18.0012	18.9872	18.4548
ClCG02G022280	2.93383	2.92212	3.15017	15.6498	13.8609	16.6306	1.11147	1.31646	1.10367	9.14427	9.34277	10.0434	8.311	12.5054	9.54674	6.92286	6.01037	5.21069	91.4039	89.8668	98.7335	230.096	245.345	232.234
ClCG02G021240	600.779	611.371	607.6	305.852	300.098	304.017	125.692	127.923	121.744	926.676	930.921	928.251	192.964	196.391	197.562	126.219	129.251	125.174	27.5046	28.664	29.7762	137.386	134.612	138.414
ClCG02G023760	8.03999	8.09611	8.92094	1.97883	1.45799	1.52481	1.50637	2.45873	1.91038	88.8456	85.2656	90.6026	1.19404	1.31757	1.75826	0.83997	0.95511	0.538944	0	0	0	8.40296	8.12863	7.54208
